# Supplementary material for: Functional Characterization and Toxicological Study of Proanthocyanidins in Weaned Pigs
Source: Toxins (Basel). 2023 Sep 7;15(9):558. doi: 10.3390/toxins15090558 (PMC10535313; doi:10.3390/toxins15090558)
Supplement: Supplementary file 1 [file toxins-15-00558-s001.zip]

Archive with 1 entries (1 files):
- toxins-2570474-SI.pdf
